# Supplementary material for: Is the Greener Approach Better? Application of Electrochemistry in the Synthesis of Perylenediimides
Source: Molecules. 2025 Jun 21;30(13):2683. doi: 10.3390/molecules30132683 (PMC12251472; doi:10.3390/molecules30132683)
Supplement: Supplementary file 1 [file molecules-30-02683-s001.zip]

Archive with 1 entries (1 files):
- molecules-3673583-supplementary.pdf
